# Supplementary material for: Allomyrinasin, an Edible Insect-Derived Peptide, Ameliorates High-Fat Diet-Induced Hepatic Oxidative Stress and Metabolic Dysfunction
Source: Antioxidants (Basel). 2026 Jun 15;15(6):755. doi: 10.3390/antiox15060755 (PMC13296046; doi:10.3390/antiox15060755)
Supplement: Supplementary file 1 [file antioxidants-15-00755-s001.zip]

Archive with 1 entries (1 files):
- antioxidants-4330924-supplementary.pdf
